# Supplementary material for: A CRISPR-Cas9-Mediated Large-Fragment Assembly Method for Cloning Genomes and Biosynthetic Gene Cluster
Source: Microorganisms. 2024 Jul 18;12(7):1462. doi: 10.3390/microorganisms12071462 (PMC11279360; doi:10.3390/microorganisms12071462)
Supplement: Supplementary file 1 [file microorganisms-12-01462-s001.zip]

Archive with 1 entries (1 files):
- microorganisms-3098933-supplementary.pdf
